# Supplementary material for: Retinal thinning in amyotrophic lateral sclerosis patients without ophthalmic disease
Source: PLoS One. 2017 Sep 25;12(9):e0185242. doi: 10.1371/journal.pone.0185242 (PMC5612691; doi:10.1371/journal.pone.0185242)
Supplement: S1 File — (XLSX) [file pone.0185242.s001.xlsx]

## Sheet: Sheet1
ID	Age	Sex	Race	ALSFRS_R_Score	ALSFRS_R_Progression_at_Enrollment	Ocular History	Genetic Testing	Genetics of ALS identifier	FVC at Enrollment (% Predicted)	Visual_Acuity_OD	Visual_Acuity_OS	Intraocular_Pressure_OD	Intraocular_Pressure_OS	Cup-to-disc_Ratio_OD	Cup-to-disc-Ratio_OS	Relative Afferent Pupillary Defect?	Pupils_OD	Pupils_OS	Slit_Lamp_Exam_OD	Slit_Lamp_Exam_OS	Total_Macular_Thickness_OD	Superior_Macular_Thickness_OD	Inferior_Macular_Thickness_OD	Total_Macular_Thickness_OS	Superior_Macular_Thickness_OS	Inferior_Macular_Thickness_OS	Mean_RNFL_Thickness_OD	Mean_RNFL_Percentile_Age-Adjusted	Mean_RNFL_Normative_Percentile_Value	Temporal_RNFL_Thickness_OD	Temporal_RNFL_Percentile_Age-Adjusted	Temporal_RNFL_Normative Percentile_Value	Nasal_RNFL_Thickness_OD	Nasal_RNFL_Percentile_Age-Adjusted	Nasal_RNFL_Normative_Percentile_Value	Superior_Nasal__RNFL_Thickness_OD	Superior_Nasal_RNFL_Percentile_Age-Adjusted	Superior_Nasal_RNFL_Normative_Percentile_Value	Inferior_Nasal_RNFL_Thickness_OD	Inferior_Nasal_RNFL_Percentile_Age-Adjusted	Inferior_Nasal_RNFL_Normative_Percentile_Value	Superior_Temporal_RNFL_Thickness_OD	Superior_Temporal_RNFL_Percentile_Age-Adjusted	Superior_Temporal_Normative_Percentile_Value	Inferior_Temporal_RNFL_Thickness_OD	Inferior_Temporal_RNFL_Percentile_Age-Adjusted	Inferior_Temporal_RNFL_Normative_Percentile_Value	Mean_RNFL_Thickness_OS	Superior_RNFL_Thickness_OS
1	53	M	African American	28	1	None	Had whole exome sequencing; found VUS in DCTN1 and ALS2 genes	3480	0.75	20/20	20/20	15	15	0.3	0.4	No	3->2	3->2	Within normal limits	Within normal limits	Unable to obtain	Unable to obtain	Unable to obtain	Unable to obtain	Unable to obtain	Unable to obtain	Unable to obtain	Unable to obtain	Unable to obtain	Unable to obtain	Unable to obtain	Unable to obtain	Unable to obtain	Unable to obtain	Unable to obtain	Unable to obtain	Unable to obtain	Unable to obtain	Unable to obtain	Unable to obtain	Unable to obtain	Unable to obtain	Unable to obtain	Unable to obtain	Unable to obtain	Unable to obtain	Unable to obtain	Unable to obtain	Unable to obtain
2	45	M	Caucasian	33	1.1	None	Had whole exome sequencing; no ALS genes found	3440	0.59	20/20	20/20	14	16	0.15	0.15	No	4->2	4_.2	Within normal limits	Within normal limits	Unable to obtain	Unable to obtain	Unable to obtain	Unable to obtain	Unable to obtain	Unable to obtain	Unable to obtain	Unable to obtain	Unable to obtain	Unable to obtain	Unable to obtain	Unable to obtain	Unable to obtain	Unable to obtain	Unable to obtain	Unable to obtain	Unable to obtain	Unable to obtain	Unable to obtain	Unable to obtain	Unable to obtain	Unable to obtain	Unable to obtain	Unable to obtain	Unable to obtain	Unable to obtain	Unable to obtain	Unable to obtain	Unable to obtain
3	55	M	Caucasian	36	0.6	None	Had whole exome sequencing; pathogenic repeat in C9ORF72 detected	3500	0.32	20/50	20/50	10	12	0.2	0.2	No	4->2	4->2	Within normal limits	Within normal limits	301	299	303	300	300	299	100	96.09	96.6	56	72.7909	73.8	79	71.6	71.6	146	101.9	101.9	99	100	105.3	143	132.488	133.6	141	139.563	141.1	101	148
4	50	F	Caucasian	25	1.6	None	Had whole exome sequencing; no ALS genes found	3436	0.69	20/40	20/30	8	8	Unable to test	Unable to test	No	4->2	4->2	Unable to test (due to wheelchair)	Unable to test (due to wheelchair)	294	295	293	286	292	279	98	96.465	96.6	67	73.5329	73.8	79	71.6	71.6	98	101.9	101.9	102	103	105.3	136	133.306	133.6	157	140.693	141.1	92	113
5	75	M	Caucasian	36	0.25	None	Had whole exome sequencing; no ALS genes found	3499	0.64	20/25	20/20	14	13	Unable to test	Unable to test	No	4->2	4->2	Unable to test (due to wheelchair)	Unable to test (due to wheelchair)	290	288	291	278	274	281	94	94.59	96.6	69	69.8229	73.8	65	71.6	71.6	80	101.9	101.9	105	106	105.3	134	129.216	133.6	165	135.041	141.1	79	85
6	50	F	Caucasian	24	2	None	Had whole exome sequencing; no ALS genes found	3450	0.88	20/25	20/20	10	8	0.4	0.4	No	4->2	4->2	Within normal limits	Within normal limits	276	276	276	272	272	271	96	96.465	96.6	67	73.5329	73.8	84	71.6	71.6	85	101.9	101.9	97	98	105.3	137	133.306	133.6	144	140.693	141.1	90	96
7	77	M	Caucasian	39	0.5	Macular disease on RRD OS	Had whole exome sequencing; no ALS genes found	3734	0.65	20/25	20/200	11	11	Unable to test	Unable to test	No	2->1.5	2->1.5	Unable to test (due to wheelchair)	Unable to test (due to wheelchair)	273	273	272	266	272	260	92	94.44	96.6	74	69.5261	73.8	67	71.6	71.6	98	101.9	101.9	107	108	105.3	122	128.888	133.6	126	134.588	141.1	64	79
8	47	M	Caucasian	41	0.2	None	Had whole exome sequencing; no ALS genes found	3470	0.83	20/20	20/20	14	15	0.3	0.3	No	No data	No data	Within normal limits	Within normal limits	310	307	312	308	313	303	103	96.69	96.6	71	73.9781	73.8	76	71.6	71.6	91	101.9	101.9	111	112	105.3	146	133.796	133.6	179	141.371	141.1	109	130
9	62	M	Caucasian	13	0.3	None	Had whole exome sequencing; no ALS genes found	3763	0.26	20/40	20/40	14	14	0.6	0.5	No	No data	No data	Within normal limits	Within normal limits	287	289	285	294	293	294	100	95.565	96.6	73	71.7521	73.8	60	71.6	71.6	94	101.9	101.9	127	128	105.3	142	131.342	133.6	171	137.98	141.1	110	131
10	61	M	Caucasian	20	0.8	None	Had whole exome sequencing; no ALS genes found	3715	0.34	20/40	20/70	14	16	0.5	0.5	No	No data	No data	Within normal limits	Within normal limits	281	283	280	280	285	276	80	95.64	96.6	69	71.9005	73.8	42	71.6	71.6	63	101.9	101.9	85	86	105.3	125	131.506	133.6	144	138.206	141.1	88	99
11	64	F	Caucasian	19	1	None	Had whole exome sequencing; no ALS genes found	3731	0.92	20/40	20/100	16	14	0. 6	0.6	No	4->2	4->2	1+ nuclear sclerosis	1+ nuclear sclerosis	276	270	282	270	268	272	74	95.415	96.6	69	71.4553	73.8	41	71.6	71.6	73	101.9	101.9	71	72	105.3	95	131.015	133.6	136	137.528	141.1	71	96
12	51	M	Caucasian	38	1	None	Had whole exome sequencing; no ALS genes found	3422	0.81	20/20	20/20	13	14	0.4	0.4	No	No data	No data	Within normal limits	mild temporal k scarring	273	277	268	274	278	270	69	96.39	96.6	65	73.3845	73.8	55	71.6	71.6	51	101.9	101.9	60	61	105.3	105	133.142	133.6	100	140.467	141.1	72	89
13	57	M	Caucasian	42	0.1	None	Had whole exome sequencing; pathogenic repeat in C9ORF72 detected	3755	0.8	20/20	20/20	15	14	0.3	0.3	No	4->2	4->2	Within normal limits	Within normal limits	293	293	293	301	295	307	75	95.94	96.6	62	72.4941	73.8	57	71.6	71.6	51	101.9	101.9	88	89	105.3	94	132.16	133.6	133	139.11	141.1	75	79
14	68	F	Caucasian	39	0.4	None	Had whole exome sequencing; no ALS genes found	3702	0.71	20/25	20/25	Unable to test	Unable to test	Unable to test	Unable to test	No	4->2	4->2	Unable to test (due to wheelchair)	Unable to test (due to wheelchair)	295	297	294	291	293	289	91	95.115	96.6	53	70.8617	73.8	79	71.6	71.6	82	101.9	101.9	147	148	105.3	112	130.361	133.6	119	136.623	141.1	88	112
15	60	F	Caucasian	37	0.6	None	Had whole exome sequencing; no ALS genes found	3456	0.65	20/200	20/200	18	19	0.5	0.5	No	4->2	4->2	1+ nuclear sclerosis	1+ nuclear sclerosis	255	257	252	256	260	252	84	95.715	96.6	44	72.0489	73.8	58	71.6	71.6	98	101.9	101.9	109	110	105.3	114	131.67	133.6	139	138.432	141.1	87	114
16	67	F	Caucasian	28	0.7	Cataract extraction/Implant of intraocular lens OU	Had whole exome sequencing; no ALS genes found	3477	0.49	20/40	20/30	15	19	0.3	0.3	No	5->3	5->3	Posterior chamber intraocular lens implantation	Posterior chamber intraocular lens implantation	267	272	263	267	268	265	84	95.19	96.6	62	71.0101	73.8	65	71.6	71.6	85	101.9	101.9	109	110	105.3	112	130.524	133.6	110	136.849	141.1	84	97
17	55	M	Caucasian	32	1	None	Had whole exome sequencing; no ALS genes found	3493	0.58	20/40	20/30	16	19	0.1	0.1	No	4->2	4->2	1+ nuclear sclerosis	1+ nuclear sclerosis	298	293	303	295	291	300	100	96.09	96.6	80	72.7909	73.8	63	71.6	71.6	101	101.9	101.9	92	93	105.3	154	132.488	133.6	170	139.563	141.1	99	129
18	79	M	Caucasian	40	0.2	Cataract extraction/Implant of intraocular lens OU	Had testing for SOD1, FIG4, OPTN, VCP, UBQLN, FUS, TARDP, ANG, C9ORF72, all normal	N/A	0.86	20/30	20/30	18	16	0.3	0.4	No	4->2	4->2	Posterior chamber intraocular lens implantation	Posterior chamber intraocular lens implantation	291	291	290	289	288	290	101	94.29	96.6	69	69.2293	73.8	87	71.6	71.6	95	101.9	101.9	131	132	105.3	132	128.561	133.6	136	134.136	141.1	88	116
19	53	M	Caucasian	2	4.2	None	Had whole exome sequencing; no ALS genes found	3449	N/A (invasive ventilation)	Unable to test	Unable to test	18	19	Unable to test	Unable to test	No	4->2	4->2	Unable to test (due to wheelchair)	Unable to test (due to wheelchair)	313	294	333	297	293	301	100	96.24	96.6	74	73.0877	73.8	84	71.6	71.6	91	101.9	101.9	107	108	105.3	143	132.815	133.6	141	140.015	141.1	95	106
20	47	M	Caucasian	38	0.2	None	Had whole exome sequencing; no ALS genes found	3756	0.75	20/30	20/25	14	17	0.3	0.3	No	4->2	4->2	Within normal limits	Within normal limits	301	301	301	302	303	300	83	96.69	96.6	61	73.9781	73.8	55	71.6	71.6	88	101.9	101.9	95	96	105.3	121	133.796	133.6	126	141.371	141.1	81	93
21	72	F	Caucasian	22	0.1	Macular hole OD	Had whole exome sequencing; no ALS genes found	3460	0.43	20/800	20/25	14	10	0.3	0.3	No	4->2	4->2	1+ nuclear sclerosis	1+ nuclear sclerosis	418	437	400	281	279	284	93	94.815	96.6	124	70.2681	73.8	46	71.6	71.6	87	101.9	101.9	51	52	105.3	144	129.706	133.6	120	135.719	141.1	91	115
22	60	M	Caucasian	32	0.4	None	Had whole exome sequencing; pathogenic repeat in C9ORF72 detected	3424	0.73	20/30	20/400	Patient refused	Patient refused	0.3	0.3	No	4->2	4->2	1+ nuclear sclerosis	1+ nuclear sclerosis	278	281	275	275	279	271	78	95.715	96.6	81	72.0489	73.8	40	71.6	71.6	64	101.9	101.9	69	70	105.3	99	131.67	133.6	146	138.432	141.1	82	98
23	36	M	Caucasian	27	2.7	None	Had whole exome sequencing; no ALS genes found	3469	0.7	20/50	20/40	12	10	0.2	0.2	No	4->2	4->2	Within normal limits	Within normal limits	271	272	271	268	269	267	77	97.515	96.6	47	75.6105	73.8	65	71.6	71.6	101	101.9	101.9	74	75	105.3	99	135.596	133.6	121	143.858	141.1	76	101
[truncated: 7 more columns]
